# Supplementary material for: Glutamine Homeostasis and Its Role in the Adaptive Strategies of the Blind Mole Rat, Spalax
Source: Metabolites. 2021 Oct 31;11(11):755. doi: 10.3390/metabo11110755 (PMC8620300; doi:10.3390/metabo11110755)
Supplement: Supplementary file 1 [file metabolites-11-00755-s001.zip]

Archive with 5 entries (5 files):
- S 2.tif
- S 3.tif
- S 4.tif
- S 5.tif
- S1.tif
